# Supplementary material for: Role of Sterically Bulky Azobenzenes in the Molecular Assembly of Pyrene Derivatives: Rectangular Sheet-like Structures and Their Emission Characteristics
Source: Int J Mol Sci. 2023 Feb 24;24(5):4504. doi: 10.3390/ijms24054504 (PMC10003733; doi:10.3390/ijms24054504)
Supplement: Supplementary file 1 [file ijms-24-04504-s001.zip]

Archive with 1 entries (1 files):
- ijms-2150072-supplementary.pdf
